# Supplementary material for: Evaluation of the Effect of a Recent Comparative Intradermal Tuberculin Test on the Humoral Diagnosis of Paratuberculosis Using Serum and Milk Samples from Goats
Source: Vet Sci. 2024 Feb 28;11(3):105. doi: 10.3390/vetsci11030105 (PMC10974387; doi:10.3390/vetsci11030105)
Supplement: Supplementary file 1 [file vetsci-11-00105-s001.zip]

Archive with 1 entries (1 files):
- Database_S1_OD_and _SP%_values.xlsx
