# Supplementary material for: Evaluation of the Effect of a Recent Comparative Intradermal Tuberculin Test on the Humoral Diagnosis of Paratuberculosis Using Serum and Milk Samples from Goats
Source: Vet Sci. 2024 Feb 28;11(3):105. doi: 10.3390/vetsci11030105 (PMC10974387; doi:10.3390/vetsci11030105)
Supplement: Supplementary file 1 [file vetsci-11-00105-s001.zip › Database_S1_OD_and _SP%_values.xlsx]

## Sheet: Serum
Animal ID	OD Serum Day 0	S/P% Serum Day 0	OD Serum Day 3	S/P% Serum Day 3	OD Serum Day 15	S/P% Serum Day 15	OD Serum Day 30	S/P% Serum Day 30	OD Serum Day 60	S/P% Serum Day 60
2883	0.1759	4.14201	0.1635	2.43263	0.1551	3.13365	0.1379	-1.26913	0.1661	3.68709
2909	0.1533	2.57794	0.1609	2.26641	0.1368	1.56415	0.1433	2.71312	0.1404	1.23972
2910	2.891	192.045	2.8254	195.458	2.763	160.141	3.2153	249.302	2.6403	185.714		OD (Optical density)
2947	0.1845	4.73629	0.211	6.83597	0.424	19.3227	0.2368	6.22443	0.1652	3.61367
29899	0.3649	17.222	0.3262	12.8344	1.4049	78.3775	0.6065	34.2362	0.5087	28.4175			Animal considered positive when a S/P% was greater than 70% on serum samples according to manufacturer recommendations
29905	0.232	8.28478	0.1621	2.34313	0.1572	3.26008	0.1269	-2.10259	0.1381	1.06999
29939	0.5957	33.1949	0.6522	33.6764	0.7017	36.0415	0.6793	39.7522	0.7885	54.4579
29983	0.1938	5.43105	0.1582	2.09379	0.2284	7.54666	0.1676	4.66367	0.1591	2.61964
29998	0.1942	5.46093	0.1683	2.73951	0.2392	8.19687	0.1885	6.34131	0.1772	4.59254
29999	3.6404	243.908	2.8185	172.173	3.3722	196.818	2.5799	198.298	4.5668	327.875
30002	3.4017	227.388	2.4541	148.876	2.7281	184.14	2.7952	200.072	2.6699	187.898
36367	0.2368	8.35669	0.3109	11.8563	0.255	9.1481	0.2421	6.626	0.2316	7.9696
36378	0.138	1.51908	0.1497	2.41333	0.1641	3.48763	0.1124	0.232782	0.13	0.742312
36382	0.2392	8.52279	0.199	4.70223	0.4116	20.9258	0.2752	13.3007	0.198	5.49017
36397	0.1501	2.35648	0.1621	2.34313	0.193	5.41541	0.1456	-0.68571	0.1402	1.22496
36405	0.1565	2.7994	0.1581	3.01937	0.2736	10.2679	0.1537	-0.0719806	0.1805	4.1988
36420	0.1739	3.94442	0.1962	4.52322	0.2002	5.84889	0.1503	-0.329595	0.1971	5.42375
36433	0.1465	2.10734	0.1537	1.80609	0.1403	1.81075	0.1627	4.27035	0.1593	2.63439
36446	0.192	5.25624	0.2329	8.416	0.1948	5.65067	0.1809	5.73126	0.1665	3.1657
36456	0.1856	4.81847	0.161	2.2728	0.553	27.0891	0.3206	16.9449	0.1737	3.69701
36534	0.1655	3.42226	0.7187	37.9279	0.1704	4.05479	0.3096	11.7404	0.2697	10.7811
36537	0.2097	6.61886	0.2153	7.14621	1.6394	92.4955	0.1418	-0.973632	0.1716	3.54204
36546	0.7014	40.5101	0.5819	29.182	2.7094	156.915	2.3776	168.431	1.4384	97.0225
36548	3.2991	220.288	2.9555	180.932	2.7738	160.792	2.985	214.453	2.7539	194.097
36558	1.8839	122.347	1.7866	106.201	1.3767	76.6797	1.6111	110.354	1.0207	73.3991
37108	0.1725	3.90671	0.162	2.33673	0.1821	4.75587	0.1862	2.39051	0.2312	7.94008
37119	0.1474	2.16963	0.3411	13.787	0.1452	2.15599	0.1602	4.06967	0.207	6.1543
37178	0.221	7.26323	0.1946	4.42093	0.2746	10.3281	0.2134	4.45143	0.2115	6.48637
37190	0.1336	1.21457	0.1573	2.03625	0.1562	3.19988	0.1313	-1.76921	0.1591	2.61964
37236	0.2732	11.3626	0.2974	10.9932	1.2552	69.3648	0.5111	27.0079	1.1771	77.7405
37241	0.2858	11.7478	0.2671	9.05604	1.6058	90.4726	0.4948	30.9279	0.2933	12.5226
37877	0.2014	5.90678	0.1749	3.16146	0.1705	4.06081	0.1467	2.98603	0.178	4.01432
37886	1.6591	114.896	1.3253	87.2299	2.3839	137.318	1.5872	118.615	0.9556	61.3954
37892	1.3811	87.5497	1.2806	73.8516	1.6208	91.3757	1.1104	72.4163	2.5586	179.685
38960	0.1909	5.2144	0.1513	1.65265	0.1384	1.67688	0.1218	0.987317	0.1806	4.20618
38963	0.3839	19.6325	0.5213	29.2233	0.5001	23.9043	0.5535	30.2205	0.3496	16.6771
39096	0.2668	10.4329	0.275	9.5611	0.2814	10.7375	0.2581	7.83831	0.2279	7.69656
39112	0.1836	4.6749	0.1751	3.17425	0.947	50.8098	0.3461	14.506	0.1932	5.89771
39268	1.0716	71.007	0.8708	47.6521	0.8999	47.9741	1.0242	65.885	2.903	205.099
42037	1.4849	101.883	1.6762	99.1433	1.5028	97.8088	1.986	138.76	2.9163	206.081
42205	2.6484	175.255	2.9345	179.59	2.6191	151.478	2.9472	211.589	2.1427	164.924
43237	2.3282	164.881	2.6781	163.197	2.9314	170.28	2.7494	196.602	2.7508	193.868
43239	0.1548	2.68175	0.1671	2.66279	0.1739	4.2655	0.1527	-0.14775	0.1684	3.8747
43256	0.1588	2.95858	0.1804	3.51309	0.1396	2.20048	0.1372	-1.32217	0.1673	3.22474
43259	1.6395	105.433	1.3699	79.5608	1.3037	83.7807	1.5445	105.308	1.9371	148.152
43264	2.0007	130.43	2.0825	125.119	2.4438	140.924	2.3968	169.886	2.1438	149.076
43277	0.1353	1.33223	0.2074	6.57624	0.1579	3.30223	0.1806	1.96621	0.1392	1.15116
43281	0.2073	6.3151	0.1943	4.40175	0.1836	4.84949	0.1776	1.7389	0.175	3.79294
43309	0.1682	3.60912	0.2247	7.82439	0.1344	1.88742	0.1484	-0.473557	0.1872	4.69321
43338	0.2715	10.7582	0.2383	7.21478	0.5417	26.4088	0.2654	8.39142	0.2104	6.40519
43434	0.1944	5.42233	0.1969	4.56798	0.1725	4.18122	0.149	-0.428095	0.1804	4.85358
43452	0.1395	1.37457	0.1855	3.83915	0.1328	1.79109	0.143	-0.88271	0.1594	2.64177
43489	0.1708	3.78906	0.1556	1.92756	2.768	186.951	1.2587	83.6528	0.5062	28.233
43502	2.0979	147.677	1.8978	128.534	2.9398	199.056	2.777	198.693	2.2115	154.072
43526	0.1628	3.23541	0.1741	4.17373	0.8053	42.2787	0.4695	23.8559	0.371	18.2563
46939	0.1864	4.86868	0.1758	4.29638	0.1899	5.30543	0.2177	4.77724	0.1721	4.17652
46940	0.1971	5.60919	0.1814	4.70041	0.1514	2.9109	0.1409	-1.04182	0.1518	2.08095
46941	0.4199	21.0284	0.5403	30.5941	0.1418	2.33293	0.8695	61.005	0.4832	26.5358
51048	0.1613	3.1316	0.1606	2.24723	0.2113	6.51716	0.1416	-0.988786	0.2196	8.05123
51050	0.1433	1.88588	0.1594	2.17051	0.1595	3.39856	0.1342	1.98266	0.1361	0.922407
51052	0.1453	2.02429	0.1538	1.81249	0.1254	1.34557	0.1492	-0.412941	0.1398	1.19544
51055	1.2921	81.3904	1.1108	71.7543	1.2499	79.9901	1.3827	93.0482	0.8108	56.277
51059	0.161	3.11083	0.1691	3.81299	0.1483	2.72426	0.1421	-0.950902	0.1493	1.89647
51072	0.1624	3.20772	0.1662	2.60525	0.1405	2.25467	0.1481	-0.496287	0.1758	4.47834
51077	0.1636	3.29077	0.1665	2.62443	0.171	4.09091	0.152	-0.200788	0.1458	1.6382
51081	0.2106	6.54348	0.2064	6.50409	0.2205	7.07104	0.1609	0.473557	0.1611	2.76722
51086	0.1751	4.08665	0.1777	3.34047	0.1661	3.62855	0.1472	-0.564479	0.1499	1.94074
51092	0.2134	6.89526	0.1786	3.39801	0.2164	6.8242	0.174	5.1774	0.1778	4.64149
51093	0.1656	3.42918	0.1788	3.4108	0.1421	2.35099	0.1444	-0.776633	0.1407	1.61514
51094	0.1459	1.85268	0.1458	1.30103	0.132	1.22596	0.1379	-1.26913	0.148	1.80054
51095	0.128	0.515464	0.2671	9.05604	0.13	1.62252	0.1259	1.31642	0.1367	0.966683
51105	0.1628	3.23541	0.1587	2.12576	0.1432	2.41722	0.2004	3.46643	0.1914	5.00314
51108	0.8201	48.7249	0.9555	53.0672	0.9398	50.3763	0.7958	48.5793	0.5779	33.524
51127	0.1708	3.71283	0.1769	3.28933	0.1621	3.55509	0.1364	-1.38279	0.1378	1.04785
51131	0.1743	4.03128	0.1646	2.50296	0.1481	2.36032	0.1461	-0.647825	0.1494	2.32482
51137	0.2462	9.34558	0.2561	8.35278	2.7339	184.549	2.0416	155.089	1.2947	95.7501
51141	0.2136	6.7511	0.16	2.20887	0.1612	3.5009	0.1542	-0.0340961	0.169	3.92365
51143	0.1641	3.21231	0.1593	2.16411	0.2403	8.85648	0.1576	0.223519	0.155	2.31709
51146	0.3423	16.5247	0.1341	0.553016	0.4892	26.3933	0.2335	9.95344	0.33	17.0569
51147	0.1615	3.14544	0.1697	2.82901	0.2157	6.78206	0.1369	2.19939	0.1578	2.52371
51162	0.1686	3.6368	0.1952	5.69604	0.4839	22.929	0.1555	0.0644037	0.1562	2.40564
51177	0.1292	0.910066	0.1508	1.62069	0.1256	0.77503	0.1284	-1.98894	0.1363	0.937166
51179	0.1924	5.28392	0.1995	4.7342	0.1467	2.26168	0.1663	0.88271	0.1665	3.1657
51180	0.1266	0.730129	0.2095	6.72775	0.1418	2.33293	0.1519	-0.208365	0.1571	2.47205
51183	0.1425	1.83051	0.1555	2.83179	0.1908	5.36884	0.1462	-0.640249	0.1627	2.88529
51184	0.1479	2.20423	0.1946	4.42093	0.185	4.93377	0.1396	-1.14032	0.1918	5.03265
51185	0.1661	3.46379	0.2124	5.55893	0.135	1.43733	0.2091	4.12563	0.1812	4.25045
51198	0.1283	0.537875	0.1628	2.38788	0.1498	2.4801	0.1381	2.29571	0.164	2.98122
51199	0.184	4.69894	0.1957	4.49126	0.1656	3.7658	0.1647	0.761479	0.1768	4.55992
51203	0.1325	1.13845	0.1527	2.62978	0.1326	1.77905	0.1385	2.32782	0.1398	1.19544
51207	0.1475	2.17655	0.1414	1.01972	0.1261	1.38772	0.1545	-0.0113654	0.1415	1.32089
51212	0.2057	6.20437	0.2167	7.24721	0.2548	9.13606	0.1867	2.4284	0.2134	6.62657
51213	0.1712	3.81674	0.1614	3.25746	0.1769	4.44612	0.1792	1.86013	0.1494	1.90385
51215	0.1808	4.48112	0.1978	4.62552	0.1818	4.74112	0.1534	-0.0947113	0.1842	5.16355
51218	0.1645	3.35306	0.1359	0.668094	0.1704	4.05479	0.1367	-1.36005	0.1489	1.86695
51220	0.1386	1.56061	0.2028	6.24436	0.1412	2.29681	0.1315	-1.75405	0.213	6.59706
51221	0.187	4.9102	0.2255	7.88211	0.1788	4.56051	0.1499	-0.359903	0.1693	3.94812
51224	0.151	2.23368	0.149	2.36283	0.2405	8.87057	0.19	2.67844	0.177	3.94052
51226	0.1904	5.14551	0.2053	5.10501	0.2304	7.66707	0.2125	4.38324	0.1661	3.68709
51227	0.1906	5.15935	0.2279	6.54988	0.2231	7.64461	0.1645	4.41483	0.2813	11.6371
51230	0.1798	4.41192	0.1777	3.34047	0.1597	3.4106	0.1649	0.776633	0.147	1.72675
51231	0.1826	4.6057	0.1906	4.1652	0.1552	3.13967	0.1426	2.65693	0.1464	1.68247
51232	0.1433	1.88588	0.1457	2.12474	0.166	3.6215	0.2292	9.60828	0.1545	2.28019
51233	0.1427	1.61363	0.18	3.48752	0.1808	4.68092	0.1477	-0.526595	0.1473	1.74888
51236	0.1588	2.95858	0.1913	4.20995	0.1414	2.30885	0.1383	-1.23882	0.1457	1.63082
51237	0.173	3.94131	0.2024	4.9196	0.3756	18.3893	0.2615	8.09592	0.1799	4.81279
51241	0.1811	4.48229	0.2105	5.43746	0.1573	3.2661	0.1854	2.3299	0.1549	2.77347
51242	0.1711	3.80982	0.2018	6.17222	0.1852	4.94582	0.141	2.5285	0.1643	3.00336
51246	0.1406	1.69902	0.168	2.72033	0.178	4.51234	0.1465	2.96998	0.1515	2.49613
51251	0.1477	2.19039	0.1441	1.19234	0.1617	3.53101	0.151	-0.276557	0.1617	3.32817
51261	0.1763	4.16969	0.2022	4.90682	0.1458	2.57375	0.1575	0.215942	0.1481	1.80792
51355	0.1405	1.6921	0.1762	4.32524	0.1855	4.96388	0.2018	3.57251	0.2015	5.74844
51357	0.1487	2.25959	0.1923	4.27389	0.1284	1.52619	0.1489	-0.435672	0.1455	1.61606
56485	0.1698	3.71985	0.1625	3.33682	0.1575	3.27815	0.14	-1.11002	0.1572	2.47943
91256	0.1547	2.67483	0.1574	2.04264	0.1548	3.11559	0.1551	0.0340961	0.1659	3.12143
91257	1.9429	136.097	1.6908	100.077	2.3401	134.681	2.0002	139.836	2.1369	148.567
91277	0.2141	6.94756	0.2795	9.8488	0.2009	5.89103	0.1901	2.68601	0.1849	4.52348
91289	0.5012	26.6549	0.4721	22.1622	0.4599	21.484	0.547	29.728	0.6347	37.7154
92901	0.214	6.77878	0.2098	5.39271	0.1643	3.68754	0.1744	1.49644	0.1728	4.23362
92943	0.1934	5.40117	0.1974	5.85477	0.1716	4.01606	0.1578	3.87703	0.192	5.04741

## Sheet: Milk
Aminal ID	OD Milk Day 0	S/P% Milk Day 0	OD Milk Day 3	S/P% Milk Day 3	OD Milk Day 15	S/P% Milk Day 15	OD Milk Day 30	S/P% Milk Day 30	OD Milk Day 60	S/P% Milk Day 60
2883	0.1194	1.29807	0.1203	0.370872	0.1337	1.3804	0.1152	-1.0885	0.1265	1.28096
2909	0.1206	1.38734	0.1114	-0.203173	0.219	6.54477	0.1653	5.0182	0.1081	0.0753505
2910	0.4798	28.1076	0.4779	26.5498	0.1244	1.16703	0.5284	33.0719	0.9724	66.0174
2947	0.1266	0.930867	0.1658	3.3056	0.2296	7.18654	0.1612	2.5663	0.1408	2.21793
29899	0.1323	2.25768	0.1661	3.32495	0.2866	10.6375	0.179	3.9806	0.1337	1.75272			Animal considered positive when a S/P% was greater than 30% on milk samples according to manufacturer recommendations
29905	0.0986	-1.31605	0.1	-0.938467	0.1952	5.10383	0.1134	1.0083	0.1145	0.494693
29939	0.2263	9.25017	0.2237	7.04012	0.2809	10.2924	0.2484	11.4386	0.2813	11.4238
29983	0.1433	2.27099	0.1067	-0.506321	0.1156	0.284555	0.118	1.3637	0.1131	0.402962
29998	0.1157	0.056173	0.1225	0.512771	0.1355	1.48937	0.1323	2.4685	0.1136	0.435723
29999	4.5163	328.375	2.9601	183.537	2.7307	158.612	2.7272	202.955	4.4977	287.692
30002	2.717	194.529	3.5026	218.527	2.8056	163.147	2.5715	190.926	2.58	162.04
36367	0.1165	0.120371	0.1219	0.474071	0.1315	1.62481	0.1305	2.3294	0.259	11.8427
36378	0.1083	0.472365	0.1177	0.203173	0.1888	4.71635	0.1223	1.6959	0.1167	0.638842
36382	0.1675	4.21298	0.1301	0.988498	0.1847	4.46812	0.1293	2.2367	0.1248	1.16957
36397	0.1268	0.946917	0.1298	0.983617	0.1253	0.871829	0.1315	2.4067	0.1033	0.0189847
36405	0.0946	-0.546753	0.1147	0.00967492	0.1348	1.44699	0.1449	3.442	0.1249	1.17612
36420	0.1232	1.58075	0.1792	4.59707	0.148	2.68867	0.1406	3.1098	0.1118	0.664464
36433	0.1249	0.794447	0.1225	0.512771	0.2111	6.06648	0.1278	2.1208	0.1172	0.671603
36446	0.1015	-0.0334747	0.1331	1.20898	0.114	0.187685	0.1248	-0.3258	0.121	1.3631
36456	0.2045	7.18212	0.1176	0.196723	0.1666	3.37228	0.1255	1.9431	0.1236	1.09094
36534	0.1089	0.516998	0.1022	-0.796569	0.1418	1.8708	0.1231	1.7577	0.1057	-0.0819028
36537	0.1622	3.78767	0.1216	0.454721	0.1205	0.581219	0.0965	-0.2975	0.1143	0.481588
36546	0.1073	0.397977	0.2125	6.31772	1.768	100.327	0.6218	40.2882	0.2428	10.6124
36548	2.3203	165.019	2.0371	124.003	2.3398	134.946	2.0038	147.064	2.364	147.887
36558	0.3919	21.5688	0.5546	28.383	0.3742	17.2733	0.2925	14.8459	0.3589	16.5083
37108	0.1047	0.204567	0.1102	-0.280573	0.1061	-0.0128953	0.1051	0.367	0.1146	0.877093
37119	0.0956	-0.472365	0.1158	0.0806244	0.117	0.369316	0.1129	0.9696	0.1417	2.93503
37178	0.1143	0.918694	0.1581	2.80895	0.1374	1.60441	0.1522	4.006	0.1385	2.69203
37190	0.114	0.896377	0.1207	0.297652	0.1118	0.354621	0.1117	0.8769	0.1177	0.704364
37236	0.1077	0.427732	0.1426	1.80921	0.2322	8.11761	0.1538	1.9784	0.1923	5.59232
37241	0.1238	1.62538	0.1524	2.44131	0.3089	13.063	0.2083	6.3086	0.1767	4.57017
37877	0.1265	1.82623	0.1075	-0.454721	0.1518	2.93369	0.1156	1.1782	0.125	1.18268
37886	0.122	1.49148	0.1371	1.45446	0.1597	2.95453	0.158	4.4541	0.1161	0.599528
37892	0.1269	1.85598	0.1881	4.74394	0.209	5.93934	0.2558	10.0826	0.3598	16.5673
38960	0.116	1.04515	0.1087	-0.58428	0.1217	0.653872	0.1242	1.8427	0.1194	0.815752
38963	0.1388	2.7412	0.1301	0.988498	0.1288	1.08373	0.1353	2.7003	0.1226	1.4846
39096	0.1664	4.79432	0.1578	2.7896	0.1387	1.68311	0.1311	2.3758	0.1262	1.75798
39112	0.1186	0.28889	0.1181	0.228973	0.3404	15.094	0.1514	3.9442	0.1729	5.30432
39268	0.1616	4.43725	0.2668	11.0352	0.2028	5.56396	0.1729	5.6053	0.4918	29.5212
42037	0.495	29.2383	0.6157	32.3239	0.6945	37.9251	0.3713	19.2595	0.2176	7.25003
42205	0.9552	63.4717	0.7635	41.8569	0.9377	50.0575	0.7052	46.7318	0.9345	54.2229
43237	0.9188	64.5027	1.3637	80.5695	1.6113	97.0373	1.057	73.9125	1.0893	64.3657
43239	0.1372	1.78149	0.1374	1.52501	0.106	-0.296664	0.1186	1.41	0.1154	0.553663
43256	0.1316	2.20561	0.1135	-0.0677245	0.1066	0.019343	0.1304	2.3217	0.1172	0.671603
43259	0.2217	8.90798	0.2628	10.7412	0.1839	5.00339	0.1713	5.4817	0.2267	7.84628
43264	0.3885	21.3159	0.5108	25.5579	0.4815	24.1916	0.4857	28.349	0.9149	52.9387
43277	0.1135	-0.120371	0.1286	0.906218	0.1974	5.23703	0.1156	1.1782	0.1145	0.494693
43281	0.1193	1.29063	0.1191	0.293473	0.1377	1.62257	0.1463	1.3825	0.1205	0.887826
43309	0.1499	2.80063	0.1059	-0.557921	0.1306	1.56678	0.1186	-0.8184	0.1162	0.60608
43338	0.139	2.75608	0.1357	1.40007	0.1285	1.06557	0.1294	2.2445	0.1159	0.975813
43434	0.1086	0.494681	0.1106	-0.254773	0.1324	1.30169	0.1169	1.2787	0.1251	1.18923
43452	0.1042	0.167373	0.1118	-0.177374	0.114	0.187685	0.1179	1.3559	0.121	1.3631
43489	0.115	0.970765	0.1215	0.448271	1.5098	84.6946	0.3083	16.0666	0.1592	4.26396
43502	0.6522	40.9321	0.4501	24.5067	1.5275	91.6342	0.602	38.7584	0.4638	23.3816
43526	0.1657	4.06853	0.1045	-0.64822	0.1845	4.45602	0.138	2.9089	0.1182	1.15047
46939	0.1085	0.487242	0.1289	0.925568	0.1232	0.744687	0.1206	1.5646	0.1135	0.42917
46940	0.1169	0.15247	0.1512	2.36391	0.121	0.611491	0.1345	2.6385	0.1146	0.501245
46941	0.1164	1.07491	0.1222	0.493421	0.1854	5.1001	0.1419	3.2102	0.0973	-0.632289
51048	0.1032	0.0929852	0.1175	0.190273	0.1352	1.86337	0.1014	0.0811	0.1204	0.881274
51050	0.1035	0.115302	0.1043	-0.66112	0.1238	0.781014	0.1293	0.0318	0.1267	1.29406
51052	0.1051	0.234323	0.1138	-0.209459	0.1111	0.309488	0.119	1.4409	0.1064	-0.0360372
51055	0.2987	14.6359	0.3561	15.5799	0.35	15.713	0.2811	13.9651	0.2977	12.4984
51059	0.1123	0.769917	0.1166	0.132224	0.0998	-0.672035	0.1108	0.8074	0.1003	-0.435723
51072	0.0998	-1.21976	0.1101	-0.287023	0.0978	-0.793122	0.1085	0.6297	0.1015	-0.117705
51077	0.1116	0.717846	0.1223	0.415243	0.1386	2.08259	0.1253	1.9277	0.0995	-0.48814
51081	0.108	0.450048	0.1442	1.91241	0.1133	0.145305	0.1331	2.5303	0.1109	0.258813
51086	0.105	0.226884	0.1098	-0.306373	0.1386	1.67706	0.1226	1.7191	0.1045	-0.160529
51092	0.1026	0.0483523	0.1179	0.0918679	0.1441	2.01005	0.143	3.2952	0.1173	0.678155
51093	0.1135	0.859183	0.1294	0.957817	0.1136	0.163468	0.1245	-0.3496	0.1176	0.697812
51094	0.1122	0.762479	0.116	-0.0477713	0.123	1.07676	0.1313	2.3913	0.0976	-0.612633
51095	0.1109	0.665774	0.1357	1.36416	0.4965	25.1588	0.1072	0.5292	0.1049	0.140487
51105	0.1306	1.25186	0.1214	0.441821	0.0996	-0.684144	0.1009	0.0425	0.1139	0.455379
51108	0.2452	10.6561	0.2115	6.97093	0.3163	12.4357	0.2304	8.0645	0.3259	14.3461
51127	0.1272	0.979015	0.1269	0.753316	0.1088	-0.127142	0.1207	1.5723	0.1121	0.337439
51131	0.1167	1.09723	0.1251	0.68047	0.1195	0.520676	0.1292	0.0238	0.1394	2.1262
51137	0.1128	-0.176544	0.1132	-0.0870743	0.6952	35.3757	0.1732	3.5198	0.1435	3.07172
51141	0.1127	0.799673	0.1213	0.341748	0.1406	2.21155	0.1226	1.7191	0.1288	1.95542
51143	0.0968	-0.383099	0.1322	1.14284	0.1403	1.77998	0.125	1.9045	0.1117	0.311231
51146	0.144	3.12802	0.1409	1.78224	0.1819	4.2986	0.1431	3.3029	0.1472	2.63727
51147	0.1231	0.650002	0.1141	-0.0290248	0.1776	4.03826	0.1259	1.974	0.1334	1.73306
51162	0.1018	-0.0111582	0.13	0.996517	0.1361	1.5257	0.1207	-0.6515	0.11	0.199843
51177	0.1051	0.234323	0.1053	-0.59662	0.1201	0.557002	0.1163	1.2323	0.1203	1.30994
51179	0.1055	0.264078	0.1069	-0.716569	0.1223	0.690198	0.1153	1.1551	0.1045	-0.160529
51180	0.1085	0.487242	0.1052	-0.60307	0.1326	1.3138	0.1009	0.0425	0.1231	1.05818
51183	0.092	-0.740162	0.1258	0.672473	0.1198	0.538839	0.1463	1.3825	0.1226	1.02542
51184	0.1066	0.345905	0.1165	0.125774	0.134	1.786	0.1154	1.1628	0.122	1.43904
51185	0.1071	0.383099	0.1384	1.5985	0.1152	0.260338	0.1271	2.0668	0.1162	0.60608
51198	0.1135	0.859183	0.1176	0.196723	0.1299	1.52165	0.1608	2.5346	0.1094	0.160529
51199	0.1108	0.658335	0.1208	0.305001	0.1287	1.07768	0.1419	1.0329	0.1072	0.0163806
51203	0.1085	0.487242	0.1049	-0.62242	0.1095	-0.0847612	0.117	-0.9455	0.1088	0.121216
51207	0.105	-0.802472	0.1104	-0.267673	0.1246	0.829448	0.103	0.2047	0.1045	-0.160529
51212	0.1044	0.182251	0.1206	0.390222	0.1277	1.01713	0.1271	2.0668	0.1204	0.881274
51213	0.1205	0.441359	0.1219	0.385845	0.1297	1.13822	0.1767	3.7979	0.0962	-0.704364
51215	0.0968	-0.383099	0.1117	-0.183824	0.1163	0.326936	0.1252	1.92	0.1153	0.54711
51218	0.1117	0.725285	0.1145	-0.00322497	0.1129	0.121087	0.1197	1.495	0.115	0.527454
51220	0.1046	0.197129	0.1316	1.09972	0.1201	0.557002	0.1252	-0.294	0.1286	1.41856
51221	0.1063	0.323588	0.1297	0.977167	0.108	0.10961	0.1031	0.2125	0.1852	5.12711
51224	0.1158	1.03028	0.1199	0.345072	0.1596	2.94848	0.1179	1.3559	0.1081	0.383491
51226	0.1209	0.473458	0.1262	0.70187	0.1339	1.3925	0.1324	2.4762	0.1179	0.717468
51227	0.1154	1.00052	0.1198	0.231507	0.119	0.490404	0.1101	0.7533	0.1091	0.140873
51230	0.1052	0.241762	0.1254	0.699819	0.1241	0.799177	0.1224	1.7036	0.1124	0.357096
51231	0.1112	0.68809	0.1238	0.59662	0.1226	1.05097	0.115	1.1319	0.1088	0.436648
51232	0.1086	0.494681	0.1051	-0.60952	0.1205	0.581219	0.1175	-0.9058	0.1302	1.52339
51233	0.1434	2.27902	0.0957	-1.21582	0.0957	-0.920264	0.1019	0.1198	0.0905	-0.953032
51236	0.0985	-0.256639	0.1512	2.36391	0.1075	-0.205849	0.1357	0.5403	0.1296	2.01617
51237	0.1228	1.55099	0.1145	-0.158013	0.1472	2.19774	0.1332	2.5381	0.1116	0.304678
51241	0.1161	1.05259	0.1216	0.454721	0.1641	3.22092	0.116	1.2091	0.1105	0.232604
51242	0.108	0.450048	0.1095	-0.325722	0.1262	0.926318	0.1241	-0.3814	0.1034	0.0265786
51246	0.1041	-0.874694	0.1111	-0.222523	0.1192	0.831748	0.0981	-0.1738	0.1246	1.63648
51251	0.1115	0.710407	0.142	1.86308	0.1388	1.68917	0.0989	-0.112	0.1145	0.494693
51261	0.1137	0.874061	0.1187	0.267673	0.1202	0.563056	0.099	-0.1043	0.1005	-0.422618
51355	0.1129	0.81455	0.1034	-0.719169	0.1058	-0.308773	0.1112	0.8383	0.1212	0.933692
51357	0.1196	0.369137	0.1141	-0.0290248	0.1609	3.52042	0.1493	1.6208	0.1161	0.599528
56485	0.1027	0.0557911	0.1058	-0.56437	0.1137	0.477127	0.1008	0.0348	0.112	0.330887
91256	0.109	0.524437	0.1088	-0.370872	0.1191	0.496458	0.1381	0.731	0.1088	0.436648
91257	0.1779	5.64978	0.2937	13.0122	0.2228	7.51153	0.2018	5.7922	0.0985	-0.553663
91277	0.1435	3.09083	0.1701	3.58295	0.1604	2.99691	0.1909	4.9261	0.1602	3.48906
91289	0.1572	3.38643	0.1923	5.55984	0.232	7.33184	0.1941	7.2433	0.1821	4.92399
92901	0.11	-0.401236	0.1163	0.112874	0.1268	0.962645	0.1307	2.3449	0.1105	0.232604
92943	0.1203	0.42531	0.1387	1.55766	0.1169	0.363262	0.1267	-0.1748	0.117	1.05935
